# Supplementary material for: Influence of Lipoxygenase Inhibition on Glioblastoma Cell Biology
Source: Int J Mol Sci. 2020 Nov 9;21(21):8395. doi: 10.3390/ijms21218395 (PMC7664864; doi:10.3390/ijms21218395)
Supplement: Supplementary file 1 [file ijms-21-08395-s001.zip]

Archive with 2 entries (2 files):
- Full Gel.Membrane Images.pdf
- Supplementary Figures - Influence of lipoxygenase inhibition on glioblastoma cell biology -  2020.pdf
